# Supplementary material for: Molecular and Nano-Structural Optimization of Nanoparticulate Mn2+-Hexarhenium Cluster Complexes for Optimal Balance of High T1- and T2-Weighted Contrast Ability with Low Hemoagglutination and Cytotoxicity
Source: Pharmaceutics. 2022 Jul 20;14(7):1508. doi: 10.3390/pharmaceutics14071508 (PMC9316779; doi:10.3390/pharmaceutics14071508)
Supplement: Supplementary file 1 [file pharmaceutics-14-01508-s001.zip]

Archive with 1 entries (1 files):
- pharmaceutics-1783819-supplementary.pdf
